# Supplementary material for: The Influence of Anthropomorphic Cues on Patients’ Perceived Anthropomorphism, Social Presence, Trust Building, and Acceptance of Health Care Conversational Agents: Within-Subject Web-Based Experiment
Source: J Med Internet Res. 2023 Aug 10;25:e44479. doi: 10.2196/44479 (PMC10450539; doi:10.2196/44479)
Supplement: Multimedia Appendix 4 [file jmir_v25i1e44479_app4.xlsx]

## Sheet: Sheet1
Multimedia Appendix 4
The item-item correlation matrix of acceptance predictors.
	MFA1	MFA2	MFA3	MFA4	MLA1	MLA2	MLA3	SP1	SP2	SP3	SP4	PC1	PC2	PC3	PC4	TRU1	TRU2	TRU3	TRU4	SAT1	SAT2	SAT3	DI1	DI2	DI3	CU1	CU2	CU3
MFA1	1
MFA2	0.777	1
MFA3	0.748	0.791	1
MFA4	0.762	0.83	0.805	1
MLA1	0.605	0.538	0.517	0.573	1
MLA2	0.607	0.613	0.604	0.619	0.759	1
MLA3	0.56	0.51	0.511	0.525	0.771	0.686	1
SP1	0.552	0.519	0.542	0.541	0.613	0.644	0.59	1
SP2	0.483	0.51	0.531	0.518	0.608	0.595	0.57	0.593	1
SP3	0.62	0.612	0.603	0.63	0.743	0.764	0.678	0.669	0.632	1
SP4	0.591	0.571	0.546	0.604	0.758	0.733	0.693	0.67	0.633	0.807	1
PC1	0.141	0.182	0.225	0.239	0.177	0.24	0.199	0.3	0.193	0.247	0.241	1
PC2	0.27	0.263	0.337	0.303	0.25	0.284	0.257	0.334	0.279	0.359	0.328	0.454	1
PC3	0.214	0.233	0.271	0.25	0.214	0.245	0.184	0.267	0.187	0.285	0.273	0.712	0.495	1
PC4	0.141	0.174	0.23	0.195	0.176	0.206	0.168	0.241	0.139	0.234	0.229	0.651	0.522	0.788	1
TRU1	0.493	0.427	0.437	0.482	0.64	0.604	0.555	0.548	0.489	0.601	0.623	0.347	0.406	0.4	0.348	1
TRU2	0.456	0.439	0.422	0.435	0.563	0.551	0.513	0.518	0.443	0.555	0.558	0.349	0.399	0.388	0.356	0.634	1
TRU3	0.443	0.424	0.41	0.425	0.511	0.495	0.501	0.451	0.451	0.518	0.518	0.323	0.384	0.388	0.347	0.645	0.564	1
TRU4	0.518	0.503	0.489	0.506	0.616	0.659	0.585	0.532	0.522	0.642	0.655	0.251	0.322	0.335	0.29	0.668	0.62	0.599	1
SAT1	0.488	0.484	0.493	0.495	0.638	0.637	0.624	0.535	0.534	0.607	0.643	0.298	0.335	0.269	0.26	0.676	0.58	0.548	0.658	1
SAT2	0.502	0.505	0.48	0.509	0.644	0.643	0.616	0.565	0.515	0.626	0.655	0.338	0.346	0.339	0.327	0.642	0.622	0.585	0.646	0.726	1
SAT3	0.548	0.514	0.515	0.525	0.68	0.706	0.67	0.591	0.565	0.675	0.745	0.29	0.311	0.274	0.255	0.686	0.591	0.581	0.719	0.755	0.741	1
DI1	0.348	0.337	0.354	0.357	0.475	0.477	0.419	0.398	0.444	0.477	0.507	0.183	0.285	0.268	0.211	0.539	0.494	0.468	0.566	0.531	0.543	0.555	1
DI2	0.371	0.397	0.381	0.377	0.436	0.468	0.418	0.449	0.396	0.453	0.474	0.212	0.288	0.283	0.249	0.523	0.546	0.489	0.542	0.483	0.578	0.545	0.762	1
DI3	0.351	0.365	0.379	0.362	0.447	0.47	0.443	0.446	0.449	0.5	0.529	0.249	0.349	0.3	0.277	0.571	0.54	0.502	0.538	0.518	0.562	0.605	0.744	0.766	1
CU1	0.517	0.496	0.471	0.488	0.664	0.646	0.659	0.527	0.505	0.636	0.669	0.297	0.285	0.258	0.253	0.64	0.56	0.584	0.658	0.74	0.704	0.775	0.498	0.482	0.501	1
CU2	0.524	0.501	0.473	0.528	0.65	0.648	0.66	0.58	0.518	0.645	0.675	0.298	0.303	0.297	0.262	0.618	0.578	0.601	0.67	0.704	0.76	0.764	0.496	0.553	0.511	0.751	1
CU3	0.525	0.482	0.482	0.498	0.671	0.651	0.659	0.579	0.532	0.653	0.714	0.277	0.323	0.286	0.262	0.638	0.573	0.62	0.702	0.734	0.759	0.815	0.549	0.519	0.583	0.819	0.8	1
N = 103.
** P < .01.
