# Supplementary material for: The Influence of Anthropomorphic Cues on Patients’ Perceived Anthropomorphism, Social Presence, Trust Building, and Acceptance of Health Care Conversational Agents: Within-Subject Web-Based Experiment
Source: J Med Internet Res. 2023 Aug 10;25:e44479. doi: 10.2196/44479 (PMC10450539; doi:10.2196/44479)
Supplement: Multimedia Appendix 5 [file jmir_v25i1e44479_app5.xlsx]

## Sheet: Sheet1
Multimedia Appendix 5
Means, standard deviations, reliability and validity of PLS measurement model.
Means, standard deviations, reliability and convergent validity of all constructs.
Constructs	Items	Std. factor loading	Mean (SD)	Cronbach’s Alpha	Composite Reliability	AVE
MFA	MFA1	0.897	4.44 (1.85)	0.936	0.954	0.839
	MFA2	0.926	4.21 (1.98)
	MFA3	0.913	4.28 (1.94)
	MFA4	0.928	4.24 (1.98)
MLA	MLA1	0.929	5.30 (1.41)	0.894	0.934	0.826
	MLA2	0.901	4.92 (1.61)
	MLA3	0.895	5.46 (1.43)
SP	SP1	0.844	5.09 (1.48)	0.889	0.924	0.752
	SP2	0.807	5.00 (1.60)
	SP3	0.906	4.75 (1.67)
	SP4	0.907	4.81 (1.76)
PC	PC1	0.824	4.74 (1.45)	0.859	0.905	0.704
	PC2	0.763	4.59 (1.43)
	PC3	0.89	4.47 (1.60)
	PC4	0.873	4.42 (1.61)
TRU	TRU1	0.875	5.32 (1.17)	0.868	0.91	0.716
	TRU2	0.828	5.39 (1.23)
	TRU3	0.821	5.49 (1.19)
	TRU4	0.86	5.22 (1.37)
SAT	SAT1	0.907	5.49 (1.21)	0.895	0.935	0.827
	SAT2	0.903	5.35 (1.42)
	SAT3	0.918	5.29 (1.48)
DI	DI1	0.911	5.12 (1.34)	0.903	0.94	0.838
	DI2	0.92	4.92 (1.45)
	DI3	0.916	4.95 (1.51)
CU	CU1	0.923	5.41 (1.38)	0.919	0.949	0.86
	CU2	0.916	5.29 (1.49)
	CU3	0.943	5.33 (1.57)
Note: ** P < .01.
Discriminant validity of all constructs.
	CU	DI	MFA	MLA	PC	SAT	SP	TRU
CU	0.927
DI	0.614	0.916
MFA	0.587	0.435	0.916
MLA	0.779	0.542	0.68	0.909
PC	0.367	0.349	0.306	0.29	0.839
SAT	0.891	0.657	0.606	0.789	0.401	0.909
SP	0.754	0.581	0.708	0.85	0.365	0.771	0.867
TRU	0.792	0.681	0.591	0.74	0.5	0.818	0.74	0.846
Note: Italic diagonal values are the squarel root of AVE.
